# Supplementary material for: Myoglobin–Pyruvate Interactions: Binding Thermodynamics, Structure–Function Relationships, and Impact on Oxygen Release Kinetics
Source: Int J Mol Sci. 2022 Aug 6;23(15):8766. doi: 10.3390/ijms23158766 (PMC9369265; doi:10.3390/ijms23158766)
Supplement: Supplementary file 1 [file ijms-23-08766-s001.zip]

Archive with 1 entries (1 files):
- ijms-1841665-supplementary.pdf
